# Supplementary material for: PacBio high-fidelity near full-length genome sequencing for HIV-1 quasispecies: methodological framework and validation
Source: Front Microbiol. 2026 Jan 13;16:1738027. doi: 10.3389/fmicb.2025.1738027 (PMC12835203; doi:10.3389/fmicb.2025.1738027)
Supplement: Supplementary file 1 [file Data_Sheet_1.zip]

Archive with 1 entries (1 files):
- markdown-file.html
