# Supplementary material for: PacBio high-fidelity near full-length genome sequencing for HIV-1 quasispecies: methodological framework and validation
Source: Front Microbiol. 2026 Jan 13;16:1738027. doi: 10.3389/fmicb.2025.1738027 (PMC12835203; doi:10.3389/fmicb.2025.1738027)
Supplement: Supplementary file 2 [file Table_1.xlsx]

## Sheet: Polymerase Chain Reaction (PCR)
Polymerase Chain Reaction (PCR) Amplification
Primary PCR
Phase	Temperature (°C)	Duration		Cycles
Initial Denaturation	94	10sa		1
Denaturation	98	10s	}	30X
Annealing	60	6sb
Extension	68	3minc
Final Extension	68	10min		1
Hold	4	+∞		1
Nested PCR (Secondary Amplification)
Phase	Temperature (°C)	Duration		Cycles
Initial Denaturation	94	10sa		1
Denaturation	98	10s	}	35X
Annealing	60	5sb
Extension	68	3minc
Final Extension	68	10min		1
Hold	4	+∞		1
a: ‌Prolonged initial denaturation beyond 30 seconds at 94°C may cause irreversible inactivation of DNA polymerases
b: Annealing Optimization‌:
Temperature tolerance of ±1°C was permitted during annealing to accommodate primer-template binding variability. If poor amplification occurs, omitting the annealing step may be attempted.
c: Extension time is conventionally set at 3 min; for cDNA samples with confirmed low target concentration, prolonging this duration enhances amplification efficiency through compensatory polymerase processivity modulation.
Single-Genome Amplification
For the direct comparison of sequencing platforms, we utilized an existing single-genome amplification (SGA) dataset from 10 representative samples. The SGA method was performed as previously described. Briefly, cDNA was serially diluted to a limiting endpoint, where PCR amplification was performed under conditions such that ≤30% of reactions products. This approach ensures a high probability (>8…

## Sheet: Table S1
Table S1. Amplification primers
Application	primer name	Primer direction	primer sequence(5'-3')	HXB2 position
gag	gag-6	RT/1R*	TAATGCTTTTATTTTYTCTTCTGTYAATGGC	2651-2621
	gag-6-CRF01_AE	RT/1R	TAATGCTTTTATTTTTTCTTCTGTYAATGGC	2651-2621
	gag-6-B&CRF55_01B	RT/1R	TAATGCTTTTATTTTTTCTTCTGTCAATGGC	2651-2621
	gag-6-CRF07_BC-O&CRF08_BC	RT/1R	TAATGCTTTTATTTTYTCTTCTGTCAATGGC	2651-2621
	gag-6-CRF07_BC-N	RT/1R	TAATGCTTCTATTTTCTCTTTTGTCAATGGC	2651-2621
	gag-617	1F*	TGTGGAAAATCTCTAGCAGTGG	617-638
	gag-763	2F*	TGACTAGCGGAGGCTAGAAGG	763-783
	gag-5	2R*	TTCCYCCTATCATTTTTGGTTTCC	2401-2377
	gag-5-B	2R	TTCCCCCTATCATTTTTGGTTTCC	2401-2377
pol	pol-x	RT/1R*	pol-x-CRF01_AE&CRF55_01B and pol-x-CRF07_BC&CRF08_BC: mix (1:1)	5265-5241
	pol-x-CRF01_AE&CRF55_01B	RT/1R	CCTGTCTGCAGACCCCAATATGTT	5265-5241
	pol-x-CRF07_BC&CRF08_BC	RT/1R	CCTGTTTGCAACCCCCAATATGTT	5265-5241
	pol-x-B	RT/1R	CCTGTATGCAGACCCCAATATGTT	5265-5241
	pol-1e	1F*	TGGAAATGTGGRAARGAAGGAC	2029-2050
	pol-1e-B	1F	TGGAAATGTGGAARGGAAGGAC	2029-2050
	pol-1e-CRF55_01B	1F	TGGAAATGTGGGAAGGAAGGAC	2029-2050
	pol-1e-CRF01_AE-majority	1F	TGGAAATGTGGGAAGGAAGGAC	2029-2050
	pol-1e-CRF07_BC&CRF01_AE-minority	1F	TGGAAATGTGGAAAAGAAGGAC	2029-2050
	pol-1e-CRF08_BC&CRF01_AE-minority	1F	TGGAAATGTGGAAAGGAAGGAC	2029-2050
	pol-1e-CRF01_AE-minority	1F	TGGAAATGTGGGAAAGAAGGAC	2029-2050
	pol-3	2F*	ACTGARAGACAGGCTAATTTTTTAGGGA	2068-2095
	pol-3-CRF07_BC-majority	2F	ACTGAGAGACAGGCCAATTTTTTAGGGA	2068-2095
	pol-3-CRF08_BC	2F	ACTGAAAGGCAGGCKAATTTTTTAGGGA	2068-2095
	pol-4e	2R*	CTCCTAGTGGGATRTGTACTTCTGARCTTA	5221-5192
	pol-4e-CRF01_AE	2R	CTCCTAGTGGGATRTGTACTTCTGAACTTA	5221-5192
	pol-4e-CRF07_BC&CRF08_BC	2R	CTCCTAATGGGATGTGTACTTCTGARCTTA	5221-5192
	pol-4e-B	2R	CCCCTAGTGGGATGTGTACTTCYGAACTTA	5221-5192
	pol-4e-CRF55_01B	2R	CTCCTAGTGGGATATGTACTTCTGAACTTA	5221-5192
3pie	1.R3.B3R	RT*	ACTACTTGAAGCACTCAAGGCAAGCTTTATTG	9611-9642
	07For7	1F*	CAAATTAYAAAAATTCAAAATTTTCGGGTTTATTACAG	4875-4912
	2.R3.B6R	1R*	TGAAGCACTCAAGGCAAGCTTTATTGAGGC	9636-9607
	VIF1	2F*	GGGTTTATTACAGGGACAGCAGAG	4900-4923
	Low2c	2R*	TGAGGCTTAAGCAGTGGGTTCC	9612-9591
*: The primer designated as the universal specificity primer serves as the primary choice;
Others represent subtype-adapted specificity primers optimized for distinct genetic variants

## Sheet: Table S2
Table S2. PCR Positive rate of lower limit of viral load
Sample type	Viral Load (copies / mL)	Positive rate*
Plasma samples(N=119)	1000000-10000000	2/4(50%)
	100000-1000000	24/28(86%)
	10000-100000	48/55(87%)
	1000-10000	13/21(62%)
	100-1000	0/2(0%)
	TND*-100	9/9(100%)
Viral supernatant standards(NL4-3)	1000000	8/8(100%)
	100000	8/8(100%)
	10000	8/8(100%)
	1000	8/8(100%)
	100	6/8(75%)
	10	2/8(25%)
*: If all three fragments (gag, pol, 3pie) are successfully amplified, it is considered a positive result.
*: TND: Target Not Detected

## Sheet: Table S3
Table S3. ‌Subtype-Specific Correctional Outcomes(N=171)
Sample name	subtype(pol 1.3kb)	Coarse subtype(NFLG-quasispecies)	Detailed subtype(NFLG-quasispecies)
LS14083	B	Single infection	URF_07B
LS16213	B	Single infection	URF_BC
LS18756	B	Single infection	URF_07B
LS3416	B	dual infection	B/CRF01_AE
LS6058	B	Single infection	URF_BC
LS16120	CRF08_BC	Single infection	URF_0108
LS16493	CRF08_BC	Single infection	URF_0108
LS16542	CRF08_BC	dual infection	B/CRF08_BC
LS16890	CRF08_BC	Single infection	URF_0108
LS3334	CRF08_BC	Single infection	URF_BC
LS7498	CRF08_BC	Single infection	URF_0108
LS10559	CRF01_AE	dual infection	URF_0107/URF_0107
LS11582	CRF01_AE	dual infection	CRF01_AE/CRF07_BC/URF_0107
LS11591	CRF01_AE	dual infection	CRF01_AE/URF_0107/URF_0107
LS11654	CRF01_AE	Single infection	URF_0107
LS14786	CRF01_AE	Single infection	URF_01B
LS16179	CRF01_AE	dual infection	CRF01_AE/URF_0107
LS16188	CRF01_AE	Single infection	URF_0107
LS16287	CRF01_AE	dual infection	CRF07_BC/URF_0107
LS16505	CRF01_AE	dual infection	CRF01_AE/URF_0107/URF_0107/URF_0107/URF_0107/URF_0107
LS16506	CRF01_AE	dual infection	CRF01_AE/URF_0107
LS16651	CRF01_AE	dual infection	CRF01_AE/URF_0107/URF_0107/URF_0107
LS16801	CRF01_AE	Single infection	URF_0107
LS16818	CRF01_AE	Single infection	URF_0107
LS16824	CRF01_AE	Single infection	URF_0107
LS17421	CRF01_AE	Single infection	URF_01B
LS4408	CRF01_AE	Single infection	URF_01B
LS4869	CRF01_AE	Single infection	URF_0107
LS6083	CRF01_AE	dual infection	CRF01_AE/CRF07_BC
LS6449	CRF01_AE	Single infection	URF_0107
LS6462	CRF01_AE	dual infection	CRF01_AE/CRF07_BC/URF_0107/URF_0107/URF_0107
LS13532	CRF01_AE	Single infection	URF_0107
LS16025	CRF01_AE	Single infection	URF_01B
LS4077	CRF55_01B	dual infection	URF_010755/URF_010755/URF_010755/URF_010755
LS5255	CRF55_01B	Single infection	URF_0755
LS4354	CRF55_01B	Single infection	CRF149_55B
LS4416	CRF55_01B	Single infection	URF_010755
LS4622	CRF55_01B	Single infection	CRF149_55B
LS4895	CRF55_01B	Single infection	CRF149_55B
LS5082	CRF55_01B	Single infection	URF_010755
LS6101	CRF55_01B	Single infection	URF_55B
LS7804	CRF55_01B	dual infection	CRF55_01B/URF_0755/URF_0755
LS10476	CRF55_01B	Single infection	CRF149_55B
LS10565	CRF55_01B	Single infection	URF_0755
LS11500	CRF55_01B	dual infection	URF_55B/URF_0755
LS11503	CRF55_01B	Single infection	URF_55B
LS11555	CRF55_01B	Single infection	CRF149_55B
LS11578	CRF55_01B	Single infection	CRF149_55B
LS11987	CRF55_01B	dual infection	URF_55B/URF_55B/URF_55B
LS12062	CRF55_01B	dual infection	URF_0755/URF_0755/URF_0755
LS12082	CRF55_01B	dual infection	URF_0755/URF_0755
LS12528	CRF55_01B	dual infection	URF_0755/URF_0755/URF_0755
LS12832	CRF55_01B	Single infection	URF_07149
LS12898	CRF55_01B	dual infection	CRF149_55B/URF_0755
LS12928	CRF55_01B	Single infection	URF_0755
LS13009	CRF55_01B	dual infection	URF_0755/URF_0755/URF_0755
LS13046	CRF55_01B	dual infection	URF_0755/URF_0755
LS14086	CRF55_01B	Single infection	URF_0755
LS15382	CRF55_01B	Single infection	URF_0755
LS15658	CRF55_01B	Single infection	URF_0755
LS15893	CRF55_01B	Single infection	URF_55B
LS16108	CRF55_01B	Single infection	URF_0755
LS16384	CRF55_01B	Single infection	URF_0755
LS16440	CRF55_01B	dual infection	URF_0755/URF_0755
LS16515	CRF55_01B	Single infection	CRF149_55B
LS16562	CRF55_01B	Single infection	CRF149_55B
LS16910	CRF55_01B	Single infection	CRF149_55B
LS17140	CRF55_01B	Single infection	URF_0755
LS17346	CRF55_01B	dual infection	CRF55_01B/URF_010755
LS17347	CRF55_01B	Single infection	CRF149_55B
LS17355	CRF55_01B	Single infection	CRF149_55B
LS17862	CRF55_01B	Single infection	URF_0755
LS18623	CRF55_01B	Single infection	CRF149_55B
LS18788	CRF55_01B	Single infection	URF_0755
LS19048	CRF55_01B	Single infection	CRF149_55B
LS19400	CRF55_01B	dual infection	CRF149_55B/URF_07149
HB060017	CRF01_AE	Single infection	URF_0107
HB060064	CRF01_AE	Single infection	URF_0107
HB060079	CRF01_AE	Single infection	URF_0107
HB060091	CRF01_AE	dual infection	CRF01_AE/URF_0107
HB060093	CRF01_AE	Single infection	URF_01149
HB010084	CRF01_AE	Single infection	URF_0107
HB020039	CRF01_AE	dual infection	URF_0107/URF_0107/URF_0107/URF_0107/URF_0107
HB030136	CRF07_BC	Single infection	URF_0107
HB040022	CRF07_BC	Single infection	URF_0107
HB030171	CRF07_BC	Single infection	URF_0107
HB030190	CRF01_AE	Single infection	CRF123_0107
HB080036	B	Single infection	URF_01B
HB080057	CRF07_BC	Single infection	URF_0107
HB080073	URF_01B	Single infection	URF_01149
HB010207	CRF07_BC	Single infection	URF_07B
HB010257	CRF01_AE	dual infection	URF_0107/URF_0107
HB070009	CRF07_BC	Single infection	URF_0107
HB010305	CRF01_AE	Single infection	URF_0107
HB010306	CRF01_AE	Single infection	URF_01B
HB110019	CRF01_AE	Single infection	URF_01B
HB090045	B	dual infection	B/CRF01_AE
HB010207_bu	CRF07_BC	Single infection	URF_07B
HB090051	CRF07_BC	Single infection	C
HB010837	CRF07_BC	Single infection	B
YA_22	CRF07_BC	Single infection	URF_0107
YA_113	CRF07_BC	Single infection	URF_0107
YA_13	CRF01_AE	Single infection	URF_0107
YA_14	CRF01_AE	Single infection	URF_01B
YA_56	CRF01_AE	Single infection	URF_0107
HB010929	CRF01_AE	dual infection	B/CRF01_AE
HB010940	CRF01_AE	Single infection	URF_0107
HB010249_bu	CRF01_AE	Single infection	URF_0107
HB010293	CRF01_AE	Single infection	URF_01B
HB010634	CRF01_AE	Single infection	URF_0107
HB010901	CRF01_AE	Single infection	URF_0107
HB010964	CRF01_AE	Single infection	URF_0107
HB030258	CRF01_AE	Single infection	URF_0107
HB060010	CRF01_AE	Single infection	CRF79_0107
HB010087	B	Single infection	URF_01B
HB010114	B	Single infection	URF_BC
HB010769	B	Single infection	CRF07_BC
HB010933	B	Single infection	CRF07_BC
HB030101	B	Single infection	URF_01B
HB030227	B	Single infection	URF_07B
HB030254	B	Single infection	URF_01B
HB090016_bu	B	dual infection	B/URF_07B/URF_0107
HB020048	B	dual infection	B/CRF01_AE/URF_01B
HB040019	B	Single infection	CRF07_BC
HB070005_268	CRF08_BC	Single infection	CRF07_BC
BI0066	B	Single infection	CRF07_BC
BI0072	B	Single infection	URF_01B
BI0085	CRF01_AE	dual infection	B/CRF01_AE/URF_01B/URF_01B/URF_01B/URF_01B/URF_01B
LS10525	CRF07_BC	dual infection	CRF01_AE/CRF07_BC/URF_0107/URF_07B
LS10913	CRF07_BC	dual infection	CRF01_AE/CRF07_BC/URF_0107/URF_0107/URF_0107
LS11439	CRF07_BC	dual infection	CRF07_BC/URF_01B
LS11546	CRF07_BC	dual infection	CRF80_0107/URF_0107/URF_0107
LS11585	CRF07_BC	Single infection	URF_0107
LS11624	CRF07_BC	dual infection	CRF07_BC/URF_0107
LS12537	CRF07_BC	dual infection	URF_0107/URF_0107/URF_0107/URF_0107
LS12565	CRF07_BC	Single infection	CRF121_0107
LS12663	CRF07_BC	Single infection	URF_0107
LS12781	CRF07_BC	dual infection	CRF01_AE/CRF07_BC/URF_0107/URF_0107/URF_0107/URF_0107
LS12782	CRF07_BC	Single infection	URF_0107
LS12824	CRF07_BC	Single infection	URF_0107
LS13037	CRF07_BC	Single infection	URF_0107
LS13493	CRF07_BC	Single infection	URF_0107
LS13740	CRF07_BC	Single infection	URF_0107
LS14081	CRF07_BC	dual infection	CRF07_BC/URF_0107
LS13205	CRF07_BC	dual infection	CRF07_BC/URF_0107/URF_0107/URF_0107
LS13683	CRF07_BC	dual infection	CRF07_BC/URF_0107
LS16576	CRF07_BC	Single infection	URF_0107
LS17695	CRF07_BC	dual infection	CRF07_BC/URF_0107/URF_0107
LS17859	CRF07_BC	dual infection	CRF121_0107/URF_0107
LS5051	CRF07_BC	Single infection	URF_0107
LS10470	CRF07_BC	Single infection	URF_0107
LS10867	CRF07_BC	Single infection	URF_07C
LS12353	CRF07_BC	dual infection	URF_0107/URF_0107
LS12355	CRF07_BC	Single infection	URF_0107
LS12363	CRF07_BC	dual infection	CRF07_BC/URF_0107
LS12780	CRF07_BC	dual infection	URF_0107/URF_0107/URF_0107
LS13810	CRF07_BC	dual infection	URF_0107/URF_0107/URF_0107/URF_0107
LS16829	CRF07_BC	dual infection	URF_0107/URF_0107/URF_0107
LS16846	CRF07_BC	Single infection	CRF120_0107
BI0009	URF_0755	Single infection	URF_07149
BI0012	CRF01_AE	Single infection	URF_0107
BI0013	CRF01_AE	Single infection	CRF79_0107
BI0015	CRF01_AE	Single infection	URF_0107
BI0105	CRF07_BC	Single infection	URF_0107
HB010020	CRF01_AE	Single infection	URF_0107
HB010152	CRF01_AE	Single infection	CRF140_0107
HB010276	CRF01_AE	Single infection	CRF140_0107
HB010038	CRF01_AE	Single infection	URF_0107
HB010233	CRF01_AE	Single infection	URF_0107
HB010280	CRF01_AE	Single infection	URF_0107
HB010298	CRF01_AE	Single infection	URF_0107

## Sheet: Table S4
Table S4. Comparison of Next-Generation Sequencing (NGS) and Third-Generation Sequencing in HIV-1 Near-Full-Length Genome (NFLG) Research
Comparison Dimension	Relevant NGS Studies	Published Nanopore Studies	Published PacBio Studies	Optimized PacBio Revio Method - this study
Sequencing Platform	Illumina MiSeq, NextSeq 2500, HiFi 2500；Roche 454, etc.	MinION‌、GridION‌、PromethION, etc.‌	PacBio RSII、PacBio Sequel	PacBio Revio
Read Length Characteristics	Short read length	Long read length	Long read length	Long read length
Raw Data Error Rate	0.4% error rate[1]; In vitro recombination rate of 1.56%[2]	Average single-base quality score ~13, i.e., error rate ~8%; In vitro recombination rate <1.6%[3]	Primarily attributed to amplification.	Primarily attributed to amplification: Avg. Variant Rate per Base <0.1%; Amplicon recombination rate <3.5%
Error Rate After Correction	Difficult to be effectively eliminated through error correction	0.011%-0.056% [4]	0.007% [5]	Accurate quasispecies sequences can be obtained after completely eliminating errors via bioinformatics pipeline.
Main Application Features	1. Does not rely on Single Genome Amplification (SGA) to obtain sequencing samples.	1. Can sequence samples directly without relying on PCR amplification.	1. Does not rely on SGA to obtain sequencing samples.	1. Directly resolves quasispecies sequences for each sample without assembly. Each amplicon per sample yields an average of 16-31 quasispecies sequences.
	2. Higher throughput compared to Sanger sequencing.	2. Higher throughput compared to Sanger sequencing.	2. Higher throughput compared to Sanger sequencing.	2. Bioinformatics pipeline is simple, easy to promote, and comes with complete command-line code instructions.
	3. Can obtain per-sample consensus sequences and base frequency, enabling detection of low-frequency variants.	3. Can obtain per-sample consensus sequences and base frequency, enabling detection of low-frequency variants.	3. Can obtain long, complete amplicon fragment sequences without read assembly.	3. Low systematic error, which can be completely excluded by the simple bioinformatics pipeline.
	4. Suitable for small to medium-scale sample studies.	4. Suitable for small to medium-scale sample studies.	4. Can obtain per-sample consensus sequences and base frequency, enabling detection of low-frequency variants.	4. High-throughput and most cost-effective. Uses different & asymmetric barcode primers, allowing 300-1000 samples to be processed per SMRT sequencing cell, suitable for large-scale studies. Per-sample cost below 200 CNY. Average cost per single quasispecies sequence per amplicon is 3-6 CNY (this study). With 2025 reagent upgrade to SPRQ, this average cost can be controlled within 2 CNY.
	5. Per-sample cost is lower than Sanger sequencing (approximately 500-800 CNY in China; around 270 USD in the UK) [2].	5. Cost is currently difficult to estimate (insufficient detailed public data for HIV NFLG).	5. Suitable for small to medium-scale sample studies.	5. Good concordance with SGA/Sanger sequencing results.
	6. Good concordance with SGA/Sanger sequencing results.	6. Good portability of device.	6. Per-sample cost slightly lower than NGS.	6. Optimal performance in recombination pattern and dual infection detection, and suitable for China's major prevalent strains and their recombinant strains.
	7. High global platform prevalence.		7. Good concordance with SGA/Sanger sequencing results.
			8. Better performance than NGS in detecting complex recombinants.
Limitations	1. During filtering, HIV-specific reads rely on a reference sequence. This may cause sample-specific fragments from hypervariable regions of the HIV genome to be misidentified as non-matching sequences and discarded.	1. Lowest accuracy in raw sequencing results.	1. PacBio sequencing is less widely available than Illumina, and collaboration with professional sequencing companies for projects is usually required.	1. PacBio sequencing is less widely available than Illumina, and collaboration with professional sequencing companies for projects is usually required.
	2. Fragment assembly introduces bias, with incomplete coverage of hypervariable regions like env.	2. Difficult to reconstruct individual quasispecies/amplicon sequences.	2. Difficult to reconstruct individual quasispecies/amplicon sequences.	2. For samples with an extremely high number of quasispecies, the proportion of quasispecies detected decreases, meaning only a small subset of all quasispecies sequences in a single sample can be detected.
	3. Difficult to distinguish recombination artifacts produced during PCR.	3. If sequencing DNA/RNA samples directly, high sample quality requirements may not be suitable for all samples.	3. Difficult to accurately identify dual infections.
	4. Difficult to reconstruct individual quasispecies/amplicon sequences.	4. Difficult to accurately identify dual infections.	4. Not suitable for large-scale sample studies.
	5. There is a certain degree of underdetection for dual infections.	5. Not suitable for large-scale sample studies.	5. Per-sample cost higher than the PacBio method used in this study.
	6. Not suitable for large-scale sample studies.	6. Requires complex bioinformatics analysis pipeline support.
	7. It requires a complex bioinformatics analysis pipeline, and existing methods vary, leading to certain discrepancies in results.
[1] Ode H, Matsuda M, Matsuoka K, et al. Quasispecies Analyses of the HIV-1 Near-full-length Genome With Illumina MiSeq. Front Microbiol. 2015;6:1258. Published 2015 Nov 12. doi:10.3389/fmicb.2015.01258
[2] Gall A, Ferns B, Morris C, et al. Universal amplification, next-generation sequencing, and assembly of HIV-1 genomes. J Clin Microbiol. 2012;50(12):3838-3844. doi:10.1128/JCM.01516-12
[3] Banin AN, Tuen M, Bimela JS, et al. Development of a Versatile, Near Full Genome Amplification and Sequencing Approach for a Broad Variety of HIV-1 Group M Variants. Viruses. 2019;11(4):317. Published 2019 Apr 1. doi:10.3390/v11040317
[4] Mori M, Ode H, Kubota M, et al. Nanopore Sequencing for Characterization of HIV-1 Recombinant Forms. Microbiol Spectr. 2022;10(4):e0150722. doi:10.1128/spectrum.01507-22
[5] Dilernia DA, Chien JT, Monaco DC, et al. Multiplexed highly-accurate DNA sequencing of closely-related HIV-1 variants using continuous long reads from single molecule, real-time sequencing. Nucleic Acids Res. 2015;43(20):e129. doi:10.1093/nar/gkv630

## Sheet: agarose gel electrophoresis
Supplementary file for the results of agarose gel electrophoresis
Figure A shows the positive rates of NFLG HiFi amplification (gag, pol, 3pie) for standard viral samples. Different viral loads (VLs) are displayed on the right (serial dilutions of HIV-1 NL4-3 viral supernatant). Each VL gradient includes 8 replicate standard samples.
As it was impractical to display all agarose gel electrophoresis results from the study samples, we selected representative 3pie fragment results in Figure B. The non-specific amplification bands discussed in the manuscript are circled in red boxes.

## Sheet: Figure S1
Figure S1. Schematic of barcode implementation using combinatorial pattern encoding
barcoding schemes	F1	F2	F3	F4	...	F31	F32	...	F40	F41	...	F80	...
R1	x	x	x	x	x	x	x	x	√	√	√	√	x
R2		x	x	x	x	x	x	x	√	√	√	√	x
R3			x	x	x	x	x	x	√	√	√	√	x
R4				x	...	x	x	x	√	√	√	√	x
...					...	x	x	x	√	√	√	√	x
R31						x	x	x	√	√	√	√	x
R32							x	...	√	√	√	√	x
...								...	x	x	x	x	x
R40									x	x	x	x	x
R41										x	...	x	x
...											x	...	x
R80												x	...
...													...
annotation	x	same / symmetric			x	different / asymmetric			√	This study(different / asymmetric)

## Sheet: FigureS2
Figure S2. Schematic illustration of barcode encoding via combinatorial pattern methodology

## Sheet: FigureS3
Figure S3. Sensitivity analysis of clustering parameters for HIV-1 quasispecies
This figure presents the proportion of reads from the top 2 ranked clusters for eight different standard amplification templates mixed at various ratios (NL4-3 and GX002 plasmids; pNL:GX = 7:3; 8:2; 9:1; 19:1; 29:1; 49:1; 99:1; 199:1). (A-C)‌: Data before preclustering; (D-F)‌: Data after preclustering with 1diff parameters; (G-I)‌: Data after preclustering with 2diff parameters; (J-L)‌: Data aft…

## Sheet: FigureS4
Figure S4. Alignment of top 20 reads against reference plasmid sequences at 0.2% cutoff

[truncated: 4 more sheets: Figure S5, FigureS6, Average sequencing depth result, PacBio sequencing data]
